# Supplementary material for: CircRNA Identification and CircRNA–miRNA–mRNA Network in Cynoglossus semilaevis Sexual Size Dimorphism
Source: Biology (Basel). 2022 Oct 2;11(10):1451. doi: 10.3390/biology11101451 (PMC9598273; doi:10.3390/biology11101451)
Supplement: Supplementary file 1 [file biology-11-01451-s001.zip]

Archive with 1 entries (1 files):
- biology-1880822-supplementary.pdf
